# Supplementary material for: Use of Dermoscopy among Greek Dermatologists in Everyday Clinical Practice: A National Questionnaire-Based Study
Source: J Clin Med. 2024 Feb 8;13(4):972. doi: 10.3390/jcm13040972 (PMC10888643; doi:10.3390/jcm13040972)
Supplement: Supplementary file 1 [file jcm-13-00972-s001.zip]

Archive with 1 entries (1 files):
- jcm-2736385-supplementary.pdf
